# Supplementary material for: Gender Differences in Unhealthy Lifestyle Behaviors among Adults with Diabetes in the United States between 1999 and 2018
Source: Int J Environ Res Public Health. 2022 Dec 7;19(24):16412. doi: 10.3390/ijerph192416412 (PMC9778889; doi:10.3390/ijerph192416412)
Supplement: Supplementary file 1 [file ijerph-19-16412-s001.zip]

Archive with 1 entries (1 files):
- ijerph-2023050-supplementary.pdf
